# Supplementary material for: Highly Efficient Transfer Hydrogenation of Biomass-Derived Furfural to Furfuryl Alcohol over Mesoporous Zr-Containing Hybrids with 5-Sulfosalicylic Acid as a Ligand
Source: Int J Environ Res Public Health. 2022 Jul 28;19(15):9221. doi: 10.3390/ijerph19159221 (PMC9368220; doi:10.3390/ijerph19159221)
Supplement: Supplementary file 1 [file ijerph-19-09221-s001.zip]

Archive with 1 entries (1 files):
- ijerph-1793818-supplementary.pdf
